# Supplementary material for: Assessing Biofungicides and Host Resistance against Rhizoctonia Large Patch in Zoysiagrass
Source: Pathogens. 2024 Oct 2;13(10):864. doi: 10.3390/pathogens13100864 (PMC11510287; doi:10.3390/pathogens13100864)
Supplement: Supplementary file 1 [file pathogens-13-00864-s001.zip]

Archive with 4 entries (4 files):
- Ghimire et al_MDPI Pathogens_Supp Figure_FINAL.pdf
- Ghimire et al_MDPI Pathogens_Supp Table_FINAL.xlsx
- __MACOSX/._Ghimire et al_MDPI Pathogens_Supp Figure_FINAL.docx
- __MACOSX/._Ghimire et al_MDPI Pathogens_Supp Table_FINAL.xlsx
