# Supplementary material for: Assessing Biofungicides and Host Resistance against Rhizoctonia Large Patch in Zoysiagrass
Source: Pathogens. 2024 Oct 2;13(10):864. doi: 10.3390/pathogens13100864 (PMC11510287; doi:10.3390/pathogens13100864)
Supplement: Supplementary file 1 [file pathogens-13-00864-s001.zip › Ghimire et al_MDPI Pathogens_Supp Table_FINAL.xlsx]

## Sheet: Table S1
Table S1: Bio- and synthetic fungicides, their active ingredients (a.i.), fungicide resistance action committee (FRAC) group, code, product rate, and manufacturer
Bio/synthetic fungicide	Active ingredient	FRAC group name	FRAC group code	Label rate per 1000 sq ft	Label rate per ha	Manufacturer
Rhapsody	Bacillus subtilis QST713	Biocontrol agent	BM 02	10.0 fl oz	31.83 L/ha	Bayer
Stargus	Bacillus amyloliquefaciens F727	Biocontrol agent	BM 02	1.0 fl oz	3.183 L/ha	Marrone Bio Innovations
Regalia	Plant extract of Reynoutria sachalinensis	Plant extract	P 05	1.5 fl oz	4.775 L/ha	Marrone Bio Innovations
Heritage	Azoxystrobin	Quinone outside inhibitor (QoI)	11	0.4 oz	1.221 kg/ha	Syngenta
Medallion	Fludioxonil	Phenylpyrrole (PP)	12	2.0 fl oz	6.366 L/ha	Syngenta
Xzemplar	Fluxapyroxad	Succinate dehydrogenase inhibitor (SDHI)	7	0.21 fl oz	0.6685 L/ha	BASF
Velista	Penthiopyrad	Succinate dehydrogenase inhibitor (SDHI)	7	0.5 oz	1.524 kg/ha	Syngenta
Emerald	Boscalid	Succinate dehydrogenase inhibitor (SDHI)	7	0.18 oz	0.549 kg/ha	BASF
Banner Maxx	Propiconazole	Demethylation inhibitor (DMI)	3	2.0 fl oz	6.366 L/ha	Syngenta
Maxtima	Mefentrifluconazole	Demethylation inhibitor (DMI)	3	0.6 fl oz	1.902 L/ha	BASF
These fungicides were used in the efficacy assays to control Rhizoctonia large patch caused by R. solani 'Meyer' in vitro, in the growth chamber, and field environments.

## Sheet: Table S2
Table S2: Percent mycelial growth inhibition of Rhizoctonia solani isolate RS_Meyer2019 on in vitro assay experiments of treatment alone as well as in combination compared to the non-treated control
Fungicide treatment	Dose/gallon water used	Dose/L water used	% mycelial growth inhibition
			Experiment 1	Experiment 2
A. Treatment alone
Propiconazole	2.00 fl oz	15.62 ml/L	73.7±0.95E	81.0±1.25c
Bacillus subtilis QST713	10.00 fl oz	78.17 ml/L	100.0±0.0G	82.8±2.16c
Bacillus amyloliquefaciens F727	1.00 fl oz	7.817 ml/L	87.3±1.61F	81.0±2.78c
Fludioxonil	2.00 fl oz	15.62 ml/L	100.0±0.0G	100.0±0.0d
Boscalid	0.18 oz	1.35 g/L	27.7±3.74B	7.9±4.95a
Penthiopyrad	0.50 oz	3.74 g/L	97.1±1.25G	100.0±0.0d
Fluxapyroxad	0.21 fl oz	1.645 ml/L	100.0±0.0G	100.0±0.0d
Azoxystrobin	0.40 oz	3.00 g/L	52.0±1.05D	33.6±4.04b
Mefentrifluconazole	0.6 fl oz	4.69 ml/L	37.3±2.25C	26.6±6.71b
Reynoutria sachalinensis extr.	1.50 fl oz	11.71 ml/L	2.8±1.81A	7.8±3.77a
B. Treatment in combination
100% Propiconazole	2.00 fl oz Prop	15.62 ml/L Prop	82.6±0.64D	73.7±1.04de
100% Bacillus subtilis QST713	10.00 fl oz Bs	78.17 ml/L Bs	97.5±2.50E	100.0±0.0g
25% Bacillus subtilis QST713 + 75% Propiconazole	2.50 fl oz Bs + 1.50 fl oz Prop	19.5 ml/L Bs + 11.71 ml/L Prop	79.2±2.38CD	78.6±1.23e
25% Reynoutria sachalinensis extr. + 75% Propiconazole	0.375 fl oz Rs + 1.50 fl oz Prop	2.95 ml/L Rs + 11.71 ml/L Prop	82.8±0.50D	66.8±2.74cd
50% Bacillus subtilis QST713 + 50% Propiconazole	5.00 fl oz Bs + 1.00 fl oz Prop	39.07 ml/L Bs + 7.817 ml/L Prop	78.1±2.78CD	78.8±1.43e
50% Reynoutria sachalinensis extr. + 50% Propiconazole	0.75 fl oz Rs + 1.00 fl oz Prop	5.9 ml/L Rs + 7.817 ml/L Prop	78.2±1.94CD	58.8±1.90c
75% Reynoutria sachalinensis extr. + 25% Propiconazole	1.125 fl oz Rs + 0.50 fl oz Prop	8.83 ml/L Rs + 3.91 ml/L Prop	69.3±2.04C	44.7±2.68b
75% Bacillus subtilis QST713 + 25% Propiconazole	7.50 fl oz Bs + 0.50 fl oz Prop	58.5 ml/L Bs + 3.91 ml/L Prop	75.2±2.80CD	90.1±1.82f
50% Bacillus subtilis QST713 + 50% Reynoutria sachalinensis extr.	5.00 fl oz Bs + 0.75 fl oz Rs	39.07 ml/L Bs + 5.93 ml/L Rs	52.7±4.53B	42.9±2.34b
100% Reynoutria sachalinensis extr.	1.50 fl oz Rs	11.71 ml/L Rs	13.8±3.63A	2.5±1.28a
Prop = Propiconazole; Bs = Bacillus subtilis QST713; Rs = Reynoutria sachalinensis extr.
Petri-plates under in vitro assay were incubated in PDA media for 4 days in 12-hour photoperiod at 25°C
Mean values within each variable with the same letters are not significantly different according to Tukey’s test (P<0.05)

## Sheet: Table S3
Table S3: Disease severity (%) (A) and area under the disease progress curve (AUDPC) (B) for the seven spray programs (T1–T7) across six time points (0–42 days) and two growth chamber experiments carried out at the UGA Griffin Campus, Griffin, GA in 2023
	Experiment 1	2023-03-03	2023-03-10	2023-03-17	2023-03-24	2023-04-07	2023-04-14		%reduction compared to NTC for AUDPC and at 21 days for disease severity
	Experiment 2	2023-07-18	2023-07-25	2023-08-01	2023-08-08	2023-08-22	2023-08-29
Treatment ID	Treatment details	0 dayns	7 days*	14 days***	21 days***	35 daysns	42 daysns	AUDPC***
A. Disease severity (%)
T1	Non-treated control (NTC)	18.7±3.07A	29.1±8.03B	45.1±11.64B	51.8±12.27D	48.8±13.23A	42.2±11.21A
T2	B. subtilis QST713 applied every 7 days	11.4±2.78A	12.3±3.96AB	32.3±8.3AB	42.1±10.35BCD	30.8±11.44A	29.3±9.84A		18.7259
T3	B. subtilis QST713 applied every 14 days	18.1±7.57A	14.5±7.29AB	31.5±9.7AB	46.7±11.08CD	25.7±9.98A	25.0±8.45A		9.84556
T4	propiconazole applied every 28 days	9.4±2.34A	11.7±4.5AB	20.6±9.19AB	24.4±10.64ABCD	32.8±13.55A	30.9±12.62A		52.8958
T5	tank mix of 75% B. subtilis QST713 + 25% propiconazole applied every 28 days	12.5±7.17A	16.0±7.82AB	12.0±4.4A	20.1±8.05ABC	21.2±9.19A	18.4±7.33A		61.1969
T6	75% B. subtilis QST713 + 25% propiconazole tank mix in rotation with 100% B. subtilis QST713 applied every 14 days	11.1±4.22A	8.5±3.04AB	6.4±1.92A	10.0±4.01A	13.2±4.11A	12.9±3.84A		80.695
T7	100% B. subtilis QST713 in rotation with 75% B. subtilis QST713 + 25% propiconazole tank mix applied every 14 days	7.3±1.85A	6.1±1.98A	5.9±1.88A	12.0±4.05AB	14.3±7.11A	13.7±7.02A		76.834
Mean		12.6	14	22	29.6	26.7	24.6
B. Area under the disease progress curve (AUDPC)
T1	Non-treated control (NTC)							1799.2±440.36D
T2	B. subtilis QST713 applied every 7 days							1202.0±293.03C	33.1925
T3	B. subtilis QST713 applied every 14 days							1215.0±359.42C	32.47
T4	propiconazole applied every 28 days							976.0±380.96BC	45.7537
T5	tank mix of 75% B. subtilis QST713 + 25% propiconazole applied every 28 days							751.1±293.86AB	58.2537
T6	75% B. subtilis QST713 + 25% propiconazole tank mix in rotation with 100% B. subtilis QST713 applied every 14 days							424.3±94.79A	76.4173
T7	100% B. subtilis QST713 in rotation with 75% B. subtilis QST713 + 25% propiconazole tank mix applied every 14 days							422.2±128.52A	76.534
Mean								970
Mean values within each days and AUDPC with the same letters are not significantly different according to Tukey’s test (P<0.05)

## Sheet: Table S4
Table S4: Disease severity (%) (A), area under the disease progress curve (AUDPC) (B), and turfgrass quality (1–9) (C) for the seven spray programs (T1–T7) and the seven time points (0–42 days) in the field experiments across both fall 2022 and spring 2023
	Fall 2022 season experiment	2022-10-03	2022-10-10	2022-10-17	2022-10-24	2022-10-31	2022-11-07	2022-11-14
	Spring 2023 season experiment	2023-05-09	2023-05-16	2023-05-23	2023-05-30	2023-06-06	2023-06-13	2023-06-20
Treatment ID	Treatment details	0 dayns	7 daysns	14 daysns	21 daysns	28 days*	35 days*	42 days**	Mean	%percent reduction based on NTC for AUDPC and at 42 days for disease severity and turf quality
A. Disease severity (%)
T1	Non-treated control (NTC)	12.4±3.56A	16.9±4.46A	18.8±4.90A	22.5±6.08B	33.1±7.92B	30.0±8.50B	33.4±9.15B
T2	B. subtilis QST713 applied every 7 days	11.8±5.83A	8.9±4.25A	9.1±3.70A	12.3±3.14AB	16.6±4.46AB	11.6±3.89AB	9.7±2.93A		70.9581
T3	B. subtilis QST713 applied every 14 days	8.6±2.06A	9.3±1.84A	8.9±2.11A	12.8±1.82AB	18.4±4.33AB	14.7±2.47AB	15.3±3.85A		54.1916
T4	propiconazole applied every 28 days	8.0±2.06A	7.4±2.03A	5.7±1.61A	5.8±1.66A	8.1±1.66A	6.9±1.91A	6.0±1.31A		82.0359
T5	tank mix of 75% B. subtilis QST713 + 25% propiconazole applied every 28 days	14.1±6.71A	13.5±6.94A	11.0±4.62A	13.2±4.51AB	16.9±4.88AB	12.9±3.89AB	12.3±4.70A		63.1737
T6	75% B. subtilis QST713 + 25% propiconazole tank mix in rotation with 100% B. subtilis QST713 applied every 14 days	9.3±2.27A	8.8±2.24A	10.8±2.81A	11.3±3.42AB	14.6±3.89AB	14.4±5.32AB	12.9±4.32A		61.3772
T7	100% B. subtilis QST713 in rotation with 75% B. subtilis QST713 + 25% propiconazole tank mix applied every 14 days	10.8±3.00A	10.1±3.19A	10.2±2.42A	11.1±1.50AB	16.3±3.75AB	13.5±2.63AB	11.9±2.95A		64.3713
Mean		10.7	10.7	10.6	12.7	17.7	14.8	14.5
B. Area under the disease progress curve (AUDPC)
T1	Non-treated control (NTC)								1010.0±224.65B
T2	B. subtilis QST713 applied every 7 days								483.7±134.50AB	52.0792
T3	B. subtilis QST713 applied every 14 days								532.4±76.31AB	47.3267
T4	propiconazole applied every 28 days								286.1±59.19A	71.6832
T5	tank mix of 75% B. subtilis QST713 + 25% propiconazole applied every 28 days								564.6±180.13AB	44.0594
T6	75% B. subtilis QST713 + 25% propiconazole tank mix in rotation with 100% B. subtilis QST713 applied every 14 days								496.6±129.73AB	50.7921
T7	100% B. subtilis QST713 in rotation with 75% B. subtilis QST713 + 25% propiconazole tank mix applied every 14 days								507.3±82.36AB	49.802
Mean									554.4
C. Turf quality (1-9)		0 dayns	7 daysns	14 daysns	21 daysns	28 days*	35 days*	42 days***
T1	Non-treated control (NTC)	6.8±0.53A	6.5±0.53A	6.1±0.47A	5.9±0.56A	5.0±0.57A	5.6±0.65A	5.2±0.63A
T2	B. subtilis QST713 applied every 7 days	7.1±0.68A	7.5±0.41A	7.4±0.38A	7.1±0.45AB	6.8±0.56AB	7.3±0.46AB	7.4±0.36B		42.3077
T3	B. subtilis QST713 applied every 14 days	6.7±0.43A	7.0±0.34A	7.2±0.33A	6.8±0.27AB	6.3±0.47AB	6.7±0.30AB	6.8±0.41AB		30.7692
T4	propiconazole applied every 28 days	7.3±0.39A	7.2±0.37A	7.6±0.36A	7.8±0.23B	7.5±0.31B	7.8±0.31B	7.9±0.26B		51.9231
T5	tank mix of 75% B. subtilis QST713 + 25% propiconazole applied every 28 days	6.5±0.58A	6.8±0.51A	6.9±0.43A	7.2±0.40AB	6.4±0.63AB	7.1±0.43AB	7.4±0.39B		42.3077
T6	75% B. subtilis QST713 + 25% propiconazole tank mix in rotation with 100% B. subtilis QST713 applied every 14 days	7.1±0.32A	7.0±0.27A	6.9±0.35A	7.1±0.35AB	6.5±0.53AB	7.2±0.41AB	7.4±0.38B		42.3077
T7	100% B. subtilis QST713 in rotation with 75% B. subtilis QST713 + 25% propiconazole tank mix applied every 14 days	6.8±0.48A	7.1±0.38A	6.8±0.19A	6.9±0.27AB	6.6±0.35AB	6.9±0.34AB	7.2±0.28B		38.4615
Mean
Mean values within each variable with the same letters are not significantly different according to Tukey’s test (P<0.05)

## Sheet: Table S5
Table S5: Disease severity (%) (A), area under the disease progress curve (AUDPC) (B), and turfgrass quality (1–9) (C) for three spray programs (T1, T2, and T5) and three time points (0–56 days) in Rivermont Golf Club, Johns Creek, Georgia during spring 2023
		2022-06-09	2022-06-16	2022-06-23
Treatment ID	Treatment details	0 day*	34 daysns	58 daysns	Mean	%percent reduction based on NTC for AUDPC and at 58 days for disease severity and turf quality
A. Disease severity (%)
T1	Non-treated control (NTC)	46.5±19.97A	59.2±19.83A	30.3±12.92A
T2	B. subtilis QST713 applied every 7 days	30.9±12.51A	11.7±8.67A	5.9±4.33A		80.7
T5	tank mix of 75% B. subtilis QST713 + 25% propiconazole applied every 28 days	51.2±21.70A	13.5±8.14A	6.4±4.21A		78.7
Mean		42.8	28.1	14.2
B. Area under the disease progress curve (AUDPC)
T1	Non-treated control (NTC)				682.9±233.88A
T2	B. subtilis QST713 applied every 7 days				210.5±116.58A	69.2
T5	tank mix of 75% B. subtilis QST713 + 25% propiconazole applied every 28 days				296.0±139.61A	56.7
Mean					396.5
C. Turf quality (1-9)
T1	Non-treated control (NTC)	4.8±0.85A	5.6±1.07A	6.3±0.95A
T2	B. subtilis QST713 applied every 7 days	5.8±0.75A	7.8±0.52A	7.9±0.66A		26
T5	tank mix of 75% B. subtilis QST713 + 25% propiconazole applied every 28 days	5.0±0.91A	7.3±0.78A	7.9±0.66A		26
Mean		5.2	6.9	7.3
Mean values within each variable with the same letters are not significantly different according to Tukey’s test (P<0.05)

## Sheet: Table S6
Table S6: Analysis of variance of in vitro mycelial growth inhibition of R. solani isolate RS_Meyer2019 combined across two experiments (A & D, respectively) as well as under separate analyses (B-C & E-F, respectively)
Source of variation	df	MS	F value	Pvalue	Significance level
A. Treatment alone (Combined)
Experiment	1	821	23	7.27e-06	***
Treatment	9	13522	379.2	< 2.00E-16	***
Experiment × Treatment	9	261	7.3	1.08e-07	***
Residuals	80	36
B. Treatment alone (Exp1)
Treatment	9	6329	444.1	< 2.00E-16	***
Residuals	40	14
C. Treatment alone (Exp2)
Treatment	9	7454	130.6	< 2.00E-16	***
Residuals	40	57
D. Treatment in combination (Combined)
Experiment	1	1310	50.9	3.86e-10	***
Treatment	9	6270	243.9	< 2.00E-16	***
Experiment × Treatment	9	345	13.4	7.62e-13	***
Residuals	80	26
E. Treatment in combination (Exp1)
Treatment	9	2649.2	76.1	< 2.00E-16	***
Residuals	40	34.8
F. Treatment in combination (Exp2)
Treatment	9	3966	238.7	< 2.00E-16	***
Residuals	40	17
Two in vitro experiments were carried out: with treatment alone and treatment in combination
Petri-plates under in vitro assay were incubated in PDA media for 4 days in 12-hour photoperiod at 25°C

## Sheet: Table S7
Table S7: Analysis of variance of disease severity (%) (A) and area under the disease progress curve (AUDPC) (B) for seven spray programs against Rhizoctonia large patch across seven time points and two growth chamber experiments carried out at the UGA Griffin Campus, Griffin, GA in 2023
Source of variation	df	F value	Pvalue	Significance level
A. Disease severity (%)
0 day
Experiment	1	0.686	0.4126
Spray program	6	0.924	0.4883
Experiment × Spray program	6	1.147	0.3543
7 days
Experiment	1	5.363	0.02591	*
Spray program	6	2.396	0.04569	*
Experiment × Spray program	6	3.315	0.00983	**
14 day
Experiment	1	0.121	0.7294
Spray program	6	5.555	0.000308	***
Experiment × Spray program	6	4.371	0.001814	**
21 days
Experiment	1	0.13	0.720447
Spray program	6	5.743	0.000235	***
Experiment × Spray program	6	6.269	0.000112	***
35 days
Experiment	1	0.175	0.678
Spray program	6	2.134	0.0711
Experiment × Spray program	6	5.089	0.000609	***
42 days
Experiment	1	0.017	0.8957
Spray program	6	1.716	0.14308
Experiment × Spray program	6	3.459	0.00776	**
B. Area under the disease progress curve (AUDPC)
Experiment	1	0.005	0.945
Spray program	6	32.364	<2.0E-16	***
Experiment × Spray program	6	45.568	<2.0E-16	***

## Sheet: Table S8
Table S8: Analysis of variance of disease severity (%) (A), area under the disease progress curve (AUDPC) (B), and turf quality (C) for seven spray programs against Rhizoctonia large patch across two seasons and seven time points in the field experiments at the UGA Griffin Campus, Griffin GA
Source of variation	df	F value	Pvalue	Significance level
A. Disease severity (%)
0 day
Season	1	22.11	2.91e-05	***
Spray program	6	0.412	0.867
Season × Spray program	6	0.496	0.808
7 days
Season	1	13.494	0.000686	***
Spray program	6	0.836	0.54905
Season × Spray program	6	0.381	0.88665
14 day
Season	1	7.519	0.00901	**
Spray program	6	1.445	0.22135
Season × Spray program	6	0.235	0.96265
21 days
Season	1	0.059	0.809
Spray program	6	1.833	0.116
Season × Spray program	6	0.561	0.758
28 days
Season	1	13.459	0.000695	***
Spray program	6	3.061	0.014405	*
Season × Spray program	6	0.644	0.694266
35 days
Season	1	2.657	0.1107
Spray program	6	2.503	0.0372	*
Season × Spray program	6	0.917	0.4928
42 days
Season	1	12.664	0.000959	***
Spray program	6	4.687	0.001026	**
Season × Spray program	6	2.132	0.07006
B. Area under the disease progress curve (AUDPC)
Season	1	0.002	0.9607
Spray program	6	2.249	0.0585
Season × Spray program	6	0.489	0.8129
C. Turfgrass quality (1-9)
0 day
Season	1	33.713	8.16e-07	***
Spray program	6	0.44	0.848
Season × Spray program	6	0.41	0.868
7 days
Season	1	9.877	0.00311	**
Spray program	6	0.637	0.70006
Season × Spray program	6	0.493	0.80971
14 day
Season	1	0.241	0.626
Spray program	6	1.659	0.156
Season × Spray program	6	0.197	0.976
21 days
Season	1	1.533	0.2228
Spray program	6	2.189	0.0636
Season × Spray program	6	0.835	0.5499
28 days
Season	1	13.646	0.000646	***
Spray program	6	2.681	0.027462	*
Season × Spray program	6	0.619	0.714188
35 days
Season	1	1.414	0.241
Spray program	6	2.307	0.05	*
Season × Spray program	6	0.766	0.601
42 days
Season	1	9.572	0.00355	**
Spray program	6	5.514	0.000293	***
Season × Spray program	6	0.94	0.477505
The experiments were carried out in the field at UGA Griffin campus, Griffin, GA during fall 2022 and spring 2023

## Sheet: Table S9
Table S9: Analysis of variance of disease severity (%) (A), area under the disease progress curve (AUDPC) (B), and turfgrass quality (C) for three spray programs against Rhizoctonia large patch and three time points in Rivermont Golf Club, Johns Creek, Georgia during spring 2023
Source of variation	df	F value	Pvalue	Significance level
A. Disease severity (%)
0 day
Spray program	2	0.331	0.727
28 days
Spray program	2	4.064	0.0552
56 day
Spray program	2	2.861	0.109
B. Area under the disease progress curve (AUDPC)
Spray program	2	2.166	0.171
C. Turfgrass quality (1-9)
0 day
Spray program	2	0.382	0.693
28 days
Spray program	2	1.837	0.214
56 day
Spray program	2	1.5	0.274

## Sheet: Table S10
Table S10: Analysis of variance of area under the disease progress curve (AUDPC) for 21 zoysiagrass genotypes against three R. solani isolates causing Rhizoctonia large patch under the growth chamber experiment during spring 2023
Source of variation	df	F value	Pvalue	Significance level
Area under the disease progress curve (AUDPC)
Genotype	20	27.86	<2.00E-16	***
Isolate	2	6.85	0.00151	**
Genotype × Isolate	40	5.77	<2.57E-14	***

[truncated: 3 more sheets: Table S11, Table S12, Table S13]
